# Supplementary material for: Influence of Domestic Cooking on Quality, Nutrients and Bioactive Substances of Undaria pinnatifida
Source: Foods. 2021 Nov 12;10(11):2786. doi: 10.3390/foods10112786 (PMC8619837; doi:10.3390/foods10112786)
Supplement: Supplementary file 1 [file foods-10-02786-s001.zip]

Archive with 1 entries (1 files):
- foods-1435023-supplementary.pdf
